# Supplementary material for: Effects of Loganin on Bone Formation and Resorption In Vitro and In Vivo
Source: Int J Mol Sci. 2022 Nov 16;23(22):14128. doi: 10.3390/ijms232214128 (PMC9696919; doi:10.3390/ijms232214128)
Supplement: Supplementary file 1 [file ijms-23-14128-s001.zip]

Archive with 1 entries (1 files):
- ijms-2011501-supplementary.pdf
